# Supplementary material for: Genetic and Phenotypic Parameter Estimates of Body Weight and Egg Production Traits of Tilili Chicken in Ethiopia
Source: Animals (Basel). 2025 Sep 10;15(18):2656. doi: 10.3390/ani15182656 (PMC12466866; doi:10.3390/ani15182656)
Supplement: Supplementary file 1 [file animals-15-02656-s001.zip]

Archive with 1 entries (1 files):
- animals-3795832-supplementary.pdf
